# Supplementary material for: Annotation of genomics data using bidirectional hidden Markov models unveils variations in Pol II transcription cycle
Source: Mol Syst Biol. 2014 Dec 20;10(12):768. doi: 10.15252/msb.20145654 (PMC4300491; doi:10.15252/msb.20145654)
Supplement: Supplementary file 2 [file msb0010-0768-sd2.zip]

Archive with 101 entries (91 files):
- Stan Software package/
- Stan Software package/STAN/
- Stan Software package/STAN/build/
- Stan Software package/STAN/build/vignette.rds
- Stan Software package/STAN/data/
- Stan Software package/STAN/data/example.rda
- Stan Software package/STAN/data/humanCD4T_flags_ex.rda
- Stan Software package/STAN/data/humanCD4T_ideogramChr7.rda
- Stan Software package/STAN/data/humanCD4T_initCovs.rda
- Stan Software package/STAN/data/humanCD4T_initMeans.rda
- Stan Software package/STAN/data/humanCD4T_probeAnno_ex.rda
- Stan Software package/STAN/data/humanCD4T_signal_ex.rda
- Stan Software package/STAN/data/humanCD4T_ucscGenes.rda
- Stan Software package/STAN/data/yeastTF_databychrom_ex.rda
- Stan Software package/STAN/data/yeastTF_initCovs.rda
- Stan Software package/STAN/data/yeastTF_initMeans.rda
- Stan Software package/STAN/data/yeastTF_probeAnno_ex.rda
- Stan Software package/STAN/data/yeastTF_SGDGenes.rda
- Stan Software package/STAN/DESCRIPTION
- Stan Software package/STAN/inst/
- Stan Software package/STAN/inst/doc/
- Stan Software package/STAN/inst/doc/STAN.pdf
- Stan Software package/STAN/inst/doc/STAN.R
- Stan Software package/STAN/inst/doc/STAN.Rnw
- Stan Software package/STAN/inst/NEWS
- Stan Software package/STAN/man/
- Stan Software package/STAN/man/bdHMM-class.Rd
- Stan Software package/STAN/man/bdHMM.Rd
- Stan Software package/STAN/man/bdhmm_ex.Rd
- Stan Software package/STAN/man/example.Rd
- Stan Software package/STAN/man/fitHMM.Rd
- Stan Software package/STAN/man/flags.Rd
- Stan Software package/STAN/man/getPosterior.Rd
- Stan Software package/STAN/man/getViterbi.Rd
- Stan Software package/STAN/man/HMM-class.Rd
- Stan Software package/STAN/man/HMM.Rd
- Stan Software package/STAN/man/hmm_ex.Rd
- Stan Software package/STAN/man/HMMEmission-class.Rd
- Stan Software package/STAN/man/HMMEmission.Rd
- Stan Software package/STAN/man/humanCD4T_flags_ex.Rd
- Stan Software package/STAN/man/humanCD4T_ideogramChr7.Rd
- Stan Software package/STAN/man/humanCD4T_initCovs.Rd
- Stan Software package/STAN/man/humanCD4T_initMeans.Rd
- Stan Software package/STAN/man/humanCD4T_probeAnno_ex.Rd
- Stan Software package/STAN/man/humanCD4T_signal_ex.Rd
- Stan Software package/STAN/man/humanCD4T_ucscGenes.Rd
- Stan Software package/STAN/man/observations.Rd
- Stan Software package/STAN/man/STAN-package.Rd
- Stan Software package/STAN/man/yeastTF_databychrom_ex.Rd
- Stan Software package/STAN/man/yeastTF_initCovs.Rd
- Stan Software package/STAN/man/yeastTF_initMeans.Rd
- Stan Software package/STAN/man/yeastTF_probeAnno_ex.Rd
- Stan Software package/STAN/man/yeastTF_SGDGenes.Rd
- Stan Software package/STAN/NAMESPACE
- Stan Software package/STAN/R/
- Stan Software package/STAN/R/AllClasses.R
- Stan Software package/STAN/R/bdConstraints.R
- Stan Software package/STAN/R/bdHMMTransMatOptim.R
- Stan Software package/STAN/R/fitHMM.R
- Stan Software package/STAN/R/getPosterior.R
- Stan Software package/STAN/R/getViterbi.R
- Stan Software package/STAN/R/logdiwish.R
- Stan Software package/STAN/R/STAN-package.R
- Stan Software package/STAN/src/
- Stan Software package/STAN/src/Bernoulli.cpp
- Stan Software package/STAN/src/Bernoulli.h
- Stan Software package/STAN/src/BernoulliFactory.h
- Stan Software package/STAN/src/DebugConstants.h
- Stan Software package/STAN/src/EmissionFactory.cpp
- Stan Software package/STAN/src/EmissionFactory.h
- Stan Software package/STAN/src/EmissionFunction.cpp
- Stan Software package/STAN/src/EmissionFunction.h
- Stan Software package/STAN/src/HMM.cpp
- Stan Software package/STAN/src/HMM.h
- Stan Software package/STAN/src/InitialProbability.cpp
- Stan Software package/STAN/src/InitialProbability.h
- Stan Software package/STAN/src/JointlyIndependent.cpp
- Stan Software package/STAN/src/JointlyIndependent.h
- Stan Software package/STAN/src/JointlyIndependentFactory.h
- Stan Software package/STAN/src/Makevars
- Stan Software package/STAN/src/matUtils.cpp
- Stan Software package/STAN/src/matUtils.h
- Stan Software package/STAN/src/MemoryAllocation.cpp
- Stan Software package/STAN/src/MemoryAllocation.h
- Stan Software package/STAN/src/MultivariateGaussian.cpp
- Stan Software package/STAN/src/MultivariateGaussian.h
- Stan Software package/STAN/src/MultivariateGaussianFactory.h
- Stan Software package/STAN/src/ParamContainerEmissions.cpp
- Stan Software package/STAN/src/ParamContainerEmissions.h
- Stan Software package/STAN/src/RAccessUtils.cpp
- Stan Software package/STAN/src/RAccessUtils.h
- Stan Software package/STAN/src/RWrapper.cpp
- Stan Software package/STAN/src/RWrapper.h
- Stan Software package/STAN/src/TransitionMatrix.cpp
- Stan Software package/STAN/src/TransitionMatrix.h
- Stan Software package/STAN/vignettes/
- Stan Software package/STAN/vignettes/refs.bib
- Stan Software package/STAN/vignettes/STAN.pdf
- Stan Software package/STAN/vignettes/STAN.Rnw
- Stan Software package/STAN-manual.pdf
- Stan Software package/STAN-vignette.pdf
