# Supplementary material for: Annotation of genomics data using bidirectional hidden Markov models unveils variations in Pol II transcription cycle
Source: Mol Syst Biol. 2014 Dec 20;10(12):768. doi: 10.15252/msb.20145654 (PMC4300491; doi:10.15252/msb.20145654)
Supplement: Supplementary file 2 [file msb0010-0768-sd2.zip › Stan Software package/STAN/DESCRIPTION]

Package: STAN
Version: 1.0.0
Date: 2014-07-18
Title: STrand-specific ANnotation of genomic data
Author: Benedikt Zacher, Julien Gagneur, Achim Tresch
Maintainer: Benedikt Zacher <zacher@lmb.uni-muenchen.de>
Depends: Rsolnp, methods
VignetteBuilder: knitr
Suggests: BiocStyle, Gviz, GenomicRanges, IRanges, gplots, knitr
Description: STAN (STrand-specic ANnotation of genomic data) implements
        bidirectional Hidden Markov Models (bdHMM), which are designed
        for studying directed genomic processes, such as gene
        transcription, DNA replication, recombination or DNA repair by
        integrating genomic data. bdHMMs model a sequence of successive
        observations (e.g. ChIP or RNA measurements along the genome)
        by a discrete number of 'directed genomic states', which e.g.
        reflect distinct genome-associated complexes. Unlike standard
        HMM approaches, bdHMMs allow the integration of strand-specific
        (e.g. RNA) and non strand-specific data (e.g. ChIP).
License: GPL (>= 2)
biocViews: HiddenMarkovModel, GenomeAnnotation, Microarray, Sequencing
LazyLoad: yes
Packaged: 2014-10-14 04:11:37 UTC; biocbuild
