# Supplementary material for: Annotation of genomics data using bidirectional hidden Markov models unveils variations in Pol II transcription cycle
Source: Mol Syst Biol. 2014 Dec 20;10(12):768. doi: 10.15252/msb.20145654 (PMC4300491; doi:10.15252/msb.20145654)
Supplement: Supplementary file 2 [file msb0010-0768-sd2.zip › Stan Software package/STAN/inst/doc/STAN.Rnw]

%\VignetteIndexEntry{STrand-specific ANnotation of genomic data}
%\VignetteDepends{}
%\VignetteKeywords{Genome Annotation, Hidden Markov Model}
%\VignettePackage{STAN} % name of package
%\VignetteEngine{knitr::knitr}
\documentclass{article}
\usepackage{subfig}
%cp STAN.Rnw ../STAN.Rnw
%R CMD Sweave --engine=knitr::knitr --pdf STAN.Rnw


<<style, eval=TRUE, echo=FALSE, results="asis">>=
BiocStyle::latex()
@

<<knitr, echo=FALSE, results="hide">>=
library("knitr")
opts_chunk$set(tidy=FALSE,dev="png",fig.show="hide",
               fig.width=4,fig.height=4.5,
               message=FALSE, highlight=FALSE)
@ 


\author{Bendikt Zacher$^{1,2,*}$, Julien Gagneur$^{1}$, Achim Tresch$^{1,2,3}$ \\[1em]
\small{$^{1}$ Gene Center and Department of Biochemistry, LMU, Munich, Germany} \\ \small{$^{2}$ Institute for
Genetics, University of Cologne, Cologne, Germany} \\
\small{$^{3}$
Max Planck Institute for Plant Breeding Research, Cologne, Germany} \\
 \\
\small{\texttt{$^*$zacher (at) genzentrum.lmu.de}}}


\title{STrand-specific ANnotation of genomic data}

\begin{document}

\maketitle

\vspace{2.5cm}

\tableofcontents


%save(Sigma, flags, initProb, means, nStates, observations, stateLabel,
%transMat, file="../../data/example.rda")

\vspace{1cm}


\newpage

\section{Quick start}
Learning a (bd)HMM simply requires an initial model estimate of class
\Rclass{HMM} or \Rclass{bdHMM}. The function \Rfunction{fitHMM()} optimizes
the model parameters and \Rfunction{getViterbi()} infers the most
likely state annotation as the Viterbi path.

\vspace{0.25cm}
<<Quick start>>=
library(STAN)
data(example)
# Fitting a HMM
hmm_fitted = fitHMM(observations, hmm_ex)
# Fitting a bdHMM
bdhmm_fitted = fitHMM(observations, bdhmm_ex, dirFlags=flags)
# Calculating the viterbi paths
viterbi_bdhmm = getViterbi(bdhmm_fitted$hmm, observations)
viterbi_hmm = getViterbi(hmm_fitted$hmm, observations)
@


\section{Introduction}
\Biocpkg{STAN} (\textbf{ST}rand-specic \textbf{AN}notation of genomic data)
implements bidirectional Hidden Markov Models (bdHMM), which are designed for
studying directed genomic processes, such as gene transcription, DNA
replication, recombination or DNA repair by integrating genomic data.
bdHMMs model a sequence of successive observations (e.g. ChIP or RNA
measurements along the genome) by a discrete number of 'directed genomic
states', which e.g. reflect distinct genome-associated complexes. Unlike
standard HMM approaches, bdHMMs allow the integration of strand-specific (e.g. RNA) and
non-strand-specific data (e.g. ChIP). Both cases are illustrated in this
vignette. Application of \Biocpkg{STAN} is demonstrated on real ChIP-on-chip
microarray data of yeast transcription factors \cite{zacher2014} and on
ChIP-Sequencing data of human chromatin marks \cite{ernst2010}. For a more detailed
description of the concept and theory of bdHMMs, we refer ther reader to \cite{zacher2014}. To load the package, type:

\vspace{0.25cm}
<<Loading library, results="hide">>=
library(STAN)
@
\vspace{0.25cm}

\section{Integrating non-strand-specific with strand-specific data} 
We demonstrate the application of \Biocpkg{STAN} by inferring 'directed genomic
states' from a set of non-strand-specific ChIP measurements of nine
transcription factors, nucleosomes and strand-specific mRNA expression in yeast.
The data (or observations) provided to \Biocpkg{STAN} may consist of one or more
observation sequences (e.g.
chromosomes), which are contained in a \Rclass{list} of (position x experiment)
matrices. \Robject{yeastTF\_databychrom\_ex} is a list  containing one
observation sequence, comprising 1,375 successive observations from
chromosome 4 measured with a high resolution tiling array in yeast \cite{zacher2014}:

\vspace{0.25cm}
<<yeast example data, echo=TRUE>>=
data(yeastTF_databychrom_ex)
str(yeastTF_databychrom_ex)
data(yeastTF_probeAnno_ex)
str(yeastTF_probeAnno_ex)
@
\vspace{0.25cm}

A bdHMM models a directed process using the concept of twin states, where each
genomic state is split up into a pair of twin states, one for each direction
(e.g. sense and antisense in context of transcription). Those twin state pairs
are identical in terms of their emissions (i.e. they model the same genomic
state) \cite{zacher2014}. \\
In order to fit a (bd)HMM to the yeast example data, the number of states needs
to be predefined, which we set to $K=12$  (5 directed twin state pairs and 2
undirected states, see also section "Initialization of (bd)HMMs"). In
\Biocpkg{STAN}, these states need to be labeled according to the state directionality. Directed states 1 to 5 are split up into twin
states F1 to F5 (forward direction) and R1  to R5 (reverse direction).
Undirected states are labeled as U1 and U2:


\vspace{0.25cm}
<<State labeling yeast, echo=TRUE>>=
stateLabel = c("F1", "F2", "F3", "F4", "F5", "R1", "R2", "R3", "R4", "R5", "U1", "U2")
@
\vspace{0.25cm}

In order to infer model parameters, initial estimates are required for

\begin{itemize}
  \item the emssion distributions. In this case we choose to model the continuous data with multivariate gaussian
distributions. Thus initial estimates for the means $\mu_i$ and covariance
matrices $\Sigma_i$ are needed. ($i \in [1;K]$)
  \item the state transition probabilities: $a_{ij}=P(s_t=j|s_{t-1}=i)$.  ($i,j
  \in [1;K]$)
  \item the initial state probabilities: $P(s_{1}=i)$.  ($i \in [1;K]$)
\end{itemize}


Initial estimates for the multivariate gaussians were computed in advance to ensure reproducibility
of this vignette. $\Sigma_i$ was set to the covariance of the whole dataset and
$\mu_i$ was initialized using kmeans clustering (see section "Initialization of
(bd)HMMsusing" for more details). The function \Rfunction{HMMEmission()} creates
an instance of the \Rclass{HMMEmission} class:

\vspace{0.25cm}
<<Initial emissions, echo=TRUE>>=
nStates = 12
data(yeastTF_initMeans)
data(yeastTF_initCovs)
gaussEmission = HMMEmission(type="Gaussian",
                            parameters=list(mean=yeastTF_initMeans, cov=yeastTF_initCovs),
                            nStates=nStates)
gaussEmission
@
\vspace{0.25cm}

Transitions and initial state probabilities are initialized uniform:

\vspace{0.25cm}
<<Initial transitions, echo=TRUE>>=
transMat = matrix(1/nStates, nrow=nStates, ncol=nStates)
initProb = rep(1/nStates, nStates)
@
\vspace{0.25cm}

Lastly, the directionality (or strand-specificity) of observations needs to be
defined. Columns 1 to 10 of the observation matrix contain undirected ChIP
signal, which is indicated by 0, while the pair of strand-specific (expression)
observations in column 11 and 12 is indicated by $1$:

\vspace{0.25cm}
<<Defining the yeast model, echo=TRUE, results="hide">>=
dirobs = as.integer(c(rep(0,10), 1, 1))
@
\vspace{0.25cm}

Note that strand-specific observation tracks must occur as integer pairs in
\Robject{dirobs}. These pairs are makred by increasing, matching
integers and thus an additional strand-specific observation pair would be
indicated by a pair of 2. \\
Now we initialize a bdHMM object with the \Rfunction{bdHMM()} function, which
creates a \Rclass{bdHMM} object and call \Rfunction{fitHMM()} to optimize the
initial parameter set using the EM algorithm.

\vspace{0.25cm}
<<Fitting the bdHMM to yeast data, echo=TRUE, results="hide">>=
bdhmm = bdHMM(initProb=initProb, transMat=transMat,
        emission=gaussEmission, nStates=nStates,
        status="initial", stateLabel=stateLabel,
        transitionsOptim="analytical", directedObs=dirobs)
bdhmm_fitted = fitHMM(yeastTF_databychrom_ex, bdhmm, maxIters=100, verbose=FALSE)
@
\vspace{0.25cm}

The result is a list containing the trace of the log-likelihood during model
fitting and the resulting \Rclass{bdHMM} object. The mean values for all forward
and undirected states can be extracted from the result and plotted as follows (see
Figure \ref{fig:means_yeast}):

\vspace{0.25cm}
<<Plotting fitted in yeast, echo=TRUE, eval=FALSE, results="hide">>=
means_fitted = do.call("rbind",bdhmm_fitted$hmm@emission@parameters$mean, )[c(1:5, 11:12),]
library(gplots)
heat = c("dark green", "dark green", "dark green", "gold", "orange", "red")
colfct = colorRampPalette(heat)
colpal = colfct(200)
colnames(means_fitted) = colnames(yeastTF_databychrom_ex[[1]])
rownames(means_fitted) = c(paste("F", 1:5, sep=""), paste("U", 1:2, sep=""))
heatmap.2(means_fitted, col=colpal, trace="none", cexCol=0.9, cexRow=0.9,
          cellnote=round(means_fitted,1), notecol="black", dendrogram="row", 
          Rowv=TRUE, Colv=FALSE, notecex=0.9)
@
\vspace{0.25cm}


<<Plotting the means, echo=FALSE, results="hide">>=
library(gplots)
pdf("means.pdf")
means_fitted = do.call("rbind",bdhmm_fitted$hmm@emission@parameters$mean, )[c(1:5, 11:12),]
library(gplots)
heat = c("dark green", "dark green", "dark green", "gold", "orange", "red")
colfct = colorRampPalette(heat)
colpal = colfct(200)
colnames(means_fitted) = colnames(yeastTF_databychrom_ex[[1]])
rownames(means_fitted) = c(paste("F", 1:5, sep=""), paste("U", 1:2, sep=""))
heatmap.2(means_fitted, col=colpal, trace="none", cexCol=0.9, cexRow=0.9,
          cellnote=round(means_fitted,1), notecol="black", dendrogram="row", 
          Rowv=TRUE, Colv=FALSE, notecex=0.9)
dev.off()
@

\begin{figure}
\centering
\includegraphics[width=10cm]{means.pdf}
\caption{Mean signal of forward and undirected genomic states. U2 is an
intergenic state with low signal for all data tracks except the 
Nucleosomes. Promoter state U1 shows a characteristic depletion of Nucleosomes
and enrichment of TFIIB and (serine 5 phosphorylated) PolII (Rpb3). Directed
genomic states F1, F2 and F3 model transcription of highly expressed genes,
while F4 and F5 transcription of lowly expressed genes.}
\label{fig:means_yeast}
\end{figure}


Based on the distribution of state means, one can already derive a
thorough description of state properties (see Figure \ref{fig:means_yeast}). The
optimized model can now be used to infer a directed genomic state
annotation.
This can be done in two ways using \Biocpkg{STAN}. \Rfunction{getPosterior()} calculates the posterior
probability of each state at each genomic position and therefore provides
soft assignments for the most likely state path (note that a hard assignment
can easily be derived by choosing at each position the state with maximal
posterior probability
$s_t=argmax_i[Pr(s_t=i|\mathcal{O}, \theta)]$ for all $t$, where $\mathcal{S}=(s_1, s_2,
..., s_T)$, is the state path, $\mathcal{O}=(o_1, o_2,
..., o_T)$ the observation sequence and $\theta$ the model parameters). Another
way is to find an $\mathcal{S}$, which maximizes $Pr(\mathcal{S},
\mathcal{O}|\theta)$, which is also known as the
Viterbi path. This is made available by the \Biocpkg{STAN} function
\Rfunction{getViteri()}:

\vspace{0.25cm}
<<Calculating viterbi path in yeast, echo=TRUE, results="hide">>=
yeastTF_viterbi = getViterbi(bdhmm_fitted$hmm, yeastTF_databychrom_ex)
str(yeastTF_viterbi)
@
\vspace{0.25cm}


For visualization of the Viterbi path, together with the data, we can use the
\Biocpkg{Gviz} package, an R-based Genome Browser (for more detailson plotting
genomic data, please check the \Biocpkg{Gviz} manual or vignette).
First, we retrieve the genomic annotation at the region of interest.

\vspace{0.25cm}
<<Retrieving UCSC genome annotation, echo=TRUE, eval=FALSE, results="hide">>=
library(Gviz)
chr = "chrIV"
gen = "sacCer3"
gtrack <- GenomeAxisTrack()
yeastTF_SGDGenes <- UcscTrack(genome = gen, chromosome = chr,
        track = "SGD Gene", from=1217060, to=1225000, trackType = "GeneRegionTrack",
        rstarts = "exonStarts", rends = "exonEnds", gene = "name",
        symbol = "name", transcript = "name", strand = "strand",
        fill = "blue", name = "SGD Genes", col="black")
@
\vspace{0.25cm}

Next, we need to convert our data tracks to \Rclass{AnnotationTrack} objects,
which store the data together with parameters for plotting:

\vspace{0.25cm}
<<Creating yeast Gviz data tracks, echo=TRUE, eval=FALSE, results="hide">>=
faccols = hcl(h = seq(15, 375 - 360/dim(yeastTF_databychrom_ex$chr04)[2], 
              length = dim(yeastTF_databychrom_ex$chr04)[2])%%360, c = 100, l = 65)
names(faccols) = colnames(yeastTF_databychrom_ex$chr04)

dlist=list()
for(n in colnames(yeastTF_databychrom_ex$chr04)) {
    dlist[[n]] = DataTrack(data = yeastTF_databychrom_ex$chr04[,n], 
                 start = yeastTF_probeAnno_ex$chr04, 
                 end = yeastTF_probeAnno_ex$chr04+8, 
                 chromosome = "chrIV", genome=gen,
                 name = n, type="h", col=faccols[n])
}
@
\vspace{0.25cm}

The genomic state annotation is then converted to an \Rclass{AnnotationTrack}
object by the use of the \Rfunction{Rle()} and \Rfunction{GRanges()} function: 

\vspace{0.25cm}
<<Creating yeast Gviz viterbi tracks, echo=TRUE, eval=FALSE, results="hide">>=
library(GenomicRanges)
library(IRanges)
myViterbiDirs = list(F=c("F1", "F2", "F3", "F4", "F5"), U=c("U1", "U2"), 
                     R=c("R1", "R2", "R3", "R4", "R5"))
myViterbiPanels = list()
cols = rainbow(7)
cols = cols[c(1:5,1:5,6:7)]
names(cols) = stateLabel
 
for(dir in c("F", "U", "R")) {
    myPos = yeastTF_probeAnno_ex$chr04 >= 1217060 & yeastTF_probeAnno_ex$chr04 <= 1225000
    myRle = Rle(yeastTF_viterbi$chr04[myPos])
    currItems = which(myRle@values %in% myViterbiDirs[[dir]])
 
    start = yeastTF_probeAnno_ex$chr04[myPos][start(myRle)][currItems]
    width = myRle@lengths[currItems]
    ids = as.character(myRle@values[currItems])
    values = as.character(myRle@values[currItems])
 
    myViterbiPanels[[dir]] = AnnotationTrack(range=GRanges(seqnames=rep("chrIV", 
        length(currItems)), ranges=IRanges(start=start, width=width*8, names=values)),
        genome=gen, chromosome=chr, name=paste("Viterbi\n", "(", dir, ")", sep=""), 
        id=ids[order(start)], shape="box",fill=cols[values[order(start)]], col="black", 
        stacking="dense")
}
@
\vspace{0.25cm}

Finally, relative track sizes are assigned and the region of interest is plotted
using \Rfunction{plotTracks()} (see Figure \ref{fig:yeast_results}):

\vspace{0.25cm}
<<Gviz plot  yeast, echo=TRUE, eval=FALSE, results="hide">>=
sizes = rep(1,17)
sizes[14] = 2
sizes[15:17] = 0.7
sizes[1] = 1.3
plotTracks(c(list(gtrack), dlist, list(yeastTF_SGDGenes), myViterbiPanels), 
           from=1217060, to=1225000, sizes=sizes, showFeatureId=TRUE, featureAnnotation="id", 
           fontcolor.feature="black", cex.feature=0.7, background.title="darkgrey", showId=TRUE)
@
\vspace{0.25cm}


\vspace{0.25cm}
<<Plotting the result2, echo=FALSE, results="hide">>=
#library(colorspace)
pdf("yeast_ex.pdf", width=7*1.2, height=7*1.5)
library(Gviz)
chr = "chrIV"
gen = "sacCer3"
gtrack <- GenomeAxisTrack()
data(yeastTF_SGDGenes)


faccols = hcl(h = seq(15, 375 - 360/dim(yeastTF_databychrom_ex$chr04)[2], 
				length = dim(yeastTF_databychrom_ex$chr04)[2])%%360, c = 100, l = 65)
names(faccols) = colnames(yeastTF_databychrom_ex$chr04)

dlist=list()
for(n in colnames(yeastTF_databychrom_ex$chr04)) {
	dlist[[n]] = DataTrack(data = yeastTF_databychrom_ex$chr04[,n], 
			start = yeastTF_probeAnno_ex$chr04, 
			end = yeastTF_probeAnno_ex$chr04+8, 
			chromosome = "chrIV", genome=gen,
			name = n, type="h", col=faccols[n])
}

library(GenomicRanges)
library(IRanges)
myViterbiDirs = list(F=c("F1", "F2", "F3", "F4", "F5"), U=c("U1", "U2"), 
		R=c("R1", "R2", "R3", "R4", "R5"))
myViterbiPanels = list()
cols = rainbow(7)
cols = cols[c(1:5,1:5,6:7)]
names(cols) = stateLabel

for(dir in c("F", "U", "R")) {
	myPos = yeastTF_probeAnno_ex$chr04 >= 1217060 & yeastTF_probeAnno_ex$chr04 <= 1225000
	myRle = Rle(yeastTF_viterbi$chr04[myPos])
	currItems = which(myRle@values %in% myViterbiDirs[[dir]])
	
	start = yeastTF_probeAnno_ex$chr04[myPos][start(myRle)][currItems]
	width = myRle@lengths[currItems]
	ids = as.character(myRle@values[currItems])
	values = as.character(myRle@values[currItems])
	
	myViterbiPanels[[dir]] = AnnotationTrack(range=GRanges(seqnames=rep("chrIV", 
							length(currItems)), ranges=IRanges(start=start, width=width*8, names=values)),
			genome=gen, chromosome=chr, name=paste("Viterbi\n", "(", dir, ")", sep=""), 
			id=ids[order(start)], shape="box",fill=cols[values[order(start)]], col="black", 
			stacking="dense")
}

sizes = rep(1,17)
sizes[14] = 2
sizes[15:17] = 0.7
sizes[1] = 1.3
plotTracks(c(list(gtrack), dlist, list(yeastTF_SGDGenes), myViterbiPanels), 
		from=1217060, to=1225000, sizes=sizes, showFeatureId=TRUE, featureAnnotation="id", 
		fontcolor.feature="black", cex.feature=0.7, background.title="darkgrey", showId=TRUE)

dev.off()
@
\vspace{0.25cm}


\begin{figure}
\centering
\includegraphics[width=13cm]{yeast_ex.pdf}
\caption{The example data is shown with directed genomic state annotation
and SGD genes. The bdHMM state annotation properly
recovers transcript structure and directionality. States occur at characteristic
positions relative to transcription start and termination sites, i.e. refeltcing
the different phases of the transcription cycle.}
\label{fig:yeast_results}
\end{figure}

\section{Inferring directed genomic states from non-strand-specific data only}
This section demonstrates inference of directed states using \Biocpkg{STAN}
on ChIP-Sequencing data, where no strand-specific data is available. Moreover,
in this scenario we do not decide a priori, which states are modeled as directed
and which as undirected.
Instead all states are initially directed and a score based on the posterior
state distributions is then applied after the model fitting to decide if a
state is directed or not.
\\
As an example we use human chromatin modification data from \cite{ernst2010}. The data
consists of 13 signal tracks, which we model using 4 directed
twin state pairs (i.e. overall 8 states, see also Figure \ref{fig:human_results}):

\vspace{0.25cm}
<<Loading human data, echo=TRUE, results="hide">>=
data(humanCD4T_signal_ex)
data(humanCD4T_probeAnno_ex)
nStates = 8
stateLabel = c("F1", "F2", "F3", "F4", "R1", "R2", "R3", "R4")
@
\vspace{0.25cm}

When no strand-specific data is available, the directionality needs to be
indicated by the flags sequence. This sequence marks positions which are known
to be either a specific direction or undirected (e.g. at known genes).
\Robject{flagsCD4T\_ex} stores these sequences as character vectors (one for
each observation sequence), where "F" stands for forward direction or
undirected, "R" for reverse direction or undirected and "U" for any of the three:

\vspace{0.25cm}
<<Showing the flag sequence, echo=TRUE>>=
data(humanCD4T_flags_ex)
humanCD4T_flags_ex$chr7[600:650]
@
\vspace{0.25cm}

In this example the flag sequence initializes directionality at a region covered
by one annotated gene (in reverse direction, see also Figure \ref{fig:human_results}). Gaussian means
are again initialized using k-means clustering, covariances are set to the covariance of the whole data set and initial and
transition probabilities are initialized uniform. We build a \Rclass{bdHMM}
object and optimize parameters:

\vspace{0.25cm}
<<Fitting the bdHMM to the human CD4T cell data, echo=TRUE, results="hide">>=
data(humanCD4T_initMeans)
data(humanCD4T_initCovs)
gaussEmission = HMMEmission(type="Gaussian",
		parameters=list(mean=humanCD4T_initMeans, cov=humanCD4T_initCovs),
		nStates=nStates)
transMat = matrix(1/nStates, nrow=nStates, ncol=nStates)
initProb = rep(1/nStates, nStates)
dirobs = as.integer(rep(0,13))
bdhmm = bdHMM(initProb=initProb, transMat=transMat,
		emission=gaussEmission, nStates=nStates,
		status="initial", stateLabel=stateLabel,
		transitionsOptim="analytical", directedObs=dirobs)
mybdHMM_CD4T = fitHMM(humanCD4T_signal_ex, bdhmm, maxIters=1000, dirFlags=humanCD4T_flags_ex)
@
\vspace{0.25cm}

Having fitted the bdHMM, we want to decide which twin states are directed and
which are undirected. This can be done using a score based on the posterior
probailities of each state pair \cite{zacher2014}. The score will be low if the
differences in the probability for observing the forward twin state and the
probability for observing the respective reverse twin state is low. It will be
high if this differences is large and thus the directionality of twin states is
well distinguishable. \\
We calculate the posterior state distributions using \Rfunction{getPosterior()}
and derive a directionality score for each twin state pair, which is plotted in
Figure \ref{fig:human_dir_score}:

\vspace{0.25cm}
<<Defining state directionality, echo=TRUE, results="hide", eval=FALSE>>=
posterior_bdhmm = getPosterior(mybdHMM_CD4T$hmm, obs=humanCD4T_signal_ex)

myTwins = 5:8
score = rep(0,4)
for(i in 1:(nStates/2)) {
    numer = sum(abs(posterior_bdhmm$chr7[,i]-posterior_bdhmm$chr7[,myTwins[i]]))
    denom = sum((posterior_bdhmm$chr7[,i]+posterior_bdhmm$chr7[,myTwins[i]]))
    score[i] = numer/denom
}

names(score) = c("F1/R1", "F2/R2", "F3/R3", "F4/R4")
barplot(score, col=rainbow(4), cex.names=0.8, ylim=c(0,1))
abline(h=0.5, lty=3)
@
\vspace{0.25cm}

As rule of thumb we use $0.5$ as cutoff for state directionality. In
our example, states F1/R1 and F2/R2 are directed, while states F3/R3 and F4/R4 are
undirected. 

\begin{figure}[!htp]
\centering
\includegraphics[width=10cm]{dir_score_human.pdf}
\caption{Directionality score of four bdHMM states fitted to human CD4 T-cell
chromatin data. According to a cutoff of 0.5, state F1 and F2 are directed.
State F3 and F4 are undirected.}
\label{fig:human_dir_score}
\end{figure}


Next, the state annotation is inferred using \Rfunction{getViterbi()}. One could also
calculate a reduced model using two directed twin state pairs and two undirected
states, but for the sake of simplicity of this vignette, we simply collapse states F3/R3 and F4/R4
into U1 and U2 in the state annotation:


\vspace{0.25cm}
<<Calculating the viterbi path, echo=TRUE, results="hide">>=
humanCD4T_viterbi = getViterbi(mybdHMM_CD4T$hmm, humanCD4T_signal_ex)
stateLabel2 = c("F1", "F2", "U1", "U2", "R1", "R2", "U1", "U2")
humanCD4T_viterbi_collapsed = lapply(humanCD4T_viterbi, 
                              function(chrom) factor(stateLabel2[chrom]))
@
\vspace{0.25cm}

Plotting the results (see previous section for more details) revelas that
directed state F1/R1 associates with the 5' end of genes, while state F2/R2
associates with the 3' end of genes (Figure \ref{fig:human_results}). State U1,
which has some directionality, but still below the cutoff is located
upstream of genes, while state U2 (with a directionality score of $0$)
models intergenic, unbound regions.

\vspace{0.25cm}
<<Plotting data and viterbi state path 1, echo=TRUE, results="hide", eval=FALSE>>=
library(Gviz)
data(humanCD4T_ucscGenes)
chr = "chr7"
gen = "hg18"
gtrack <- GenomeAxisTrack()
humanCD4T_ideogramChr7 <- IdeogramTrack(genome = gen, chromosome = chr)

faccols = c("#FB9EB1", "#FB9EB1", "#FB9EB1", "#FB9EB1", "#FB9EB1", "#DAB36A", "#DAB36A",
            "#DAB36A", "#7FBFF5", "#7FBFF5", "#7FBFF5", "#7FBFF5", "#7FBFF5")
names(faccols) = colnames(humanCD4T_signal_ex$chr7)
dlist=list()
for(n in colnames(humanCD4T_signal_ex$chr7)) {
    dlist[[n]] = DataTrack(data=humanCD4T_signal_ex$chr7[,n], start=humanCD4T_probeAnno_ex$chr7, 
                 end = humanCD4T_probeAnno_ex$chr7+200, chromosome="chr7", genome=gen, name=n, 
                 type="h", col=faccols[n])
}

myViterbiDirs = list(F=c("F1", "F2"), U=c("U1", "U2"), R=c("R1", "R2"))
myViterbiPanels = list()
cols = rainbow(4)
cols = cols[c(1:2,1:2,3:4)]

for(dir in c("F", "U", "R")) {
    myRle = Rle(humanCD4T_viterbi_collapsed$chr7)
    currItems = which(myRle@values %in% myViterbiDirs[[dir]])
	
    start = humanCD4T_probeAnno_ex$chr7[start(myRle)][currItems]
    width = myRle@lengths[currItems]
    ids = myRle@values[currItems]
    values = myRle@values[currItems]
    currGRange = GRanges(seqnames=rep("chr7", length(currItems)),ranges=IRanges(start=start, 
                         width=width*200, names=values[currItems]))
	
    myViterbiPanels[[dir]] = AnnotationTrack(range=currGRange, genome="hg18", chromosome="chr7", 
                   name=paste("Viterbi\n", "(", dir, ")", sep=""), id=ids[order(start)],  
                   shape="box",fill=cols[values[order(start)]], col="black", stacking="dense")
}

flagpos = humanCD4T_probeAnno_ex$chr7[range(which(humanCD4T_flags_ex$chr7 == "R"))]
flagpanel = list(AnnotationTrack(start=flagpos[1], end=flagpos[2], feature="flags",
                id="flags-1", strand="-", chromosome="chr7", genome="hg18",
                stacking="squish", name="flags", fill="coral", col="black", shape="arrow"))


sizes = rep(1,20)
sizes[16] = 2
sizes[17:20] = 0.7
sizes[1] = 0.5
plotTracks(c(list(humanCD4T_ideogramChr7), list(gtrack), dlist, list(humanCD4T_ucscGenes), 
                  flagpanel, myViterbiPanels), from=134600000, to=135350000, sizes=sizes,  
                  showFeatureId=TRUE, featureAnnotation="id", fontcolor.feature="black",  
                  cex.feature=0.7, background.title="darkgrey")
@
\vspace{0.25cm}


\begin{figure}[!htp]
\centering
\includegraphics[width=13cm]{human_results.pdf}
\caption{Chromatin modification data, viterbi path and RefSeq gene annotation
are shown. Covarage tracks are shown shown for Histone acetylations (blue),
methylations (red), PolII, CTCF and H2AZ (brown). The viterbi path was
calculated with the 8 state bdHMM, where state F1/R1 and F4/R4 were collapsed
into undirected states U1 and U2. Directionality of transcripts is recovered at
all four transcribed loci, although only one gene is used for initialization of
directionality.}
\label{fig:human_results}
\end{figure}


<<Real plotting, echo=FALSE, results="hide", eval=TRUE>>=
posterior_bdhmm = getPosterior(mybdHMM_CD4T$hmm, obs=humanCD4T_signal_ex)

myTwins = 5:8
score = rep(0,4)
for(i in 1:(nStates/2)) {
	numer = sum(abs(posterior_bdhmm$chr7[,i]-posterior_bdhmm$chr7[,myTwins[i]]))
	denom = sum((posterior_bdhmm$chr7[,i]+posterior_bdhmm$chr7[,myTwins[i]]))
	score[i] = numer/denom
}

names(score) = c("F1/R1", "F2/R2", "F3/R3", "F4/R4")
pdf("dir_score_human.pdf")
barplot(score, col=rainbow(4), cex.names=0.8, ylim=c(0,1))
abline(h=0.5, lty=3)
dev.off()


pdf("human_results.pdf", width=7*1.2, height=7*1.5)

library(Gviz)
data(humanCD4T_ucscGenes)
chr = "chr7"
gen = "hg18"
gtrack <- GenomeAxisTrack()
humanCD4T_ideogramChr7 <- IdeogramTrack(genome = gen, chromosome = chr)

faccols = c("#FB9EB1", "#FB9EB1", "#FB9EB1", "#FB9EB1", "#FB9EB1", "#DAB36A", "#DAB36A",
		"#DAB36A", "#7FBFF5", "#7FBFF5", "#7FBFF5", "#7FBFF5", "#7FBFF5")
names(faccols) = colnames(humanCD4T_signal_ex$chr7)
dlist=list()
for(n in colnames(humanCD4T_signal_ex$chr7)) {
	dlist[[n]] = DataTrack(data=humanCD4T_signal_ex$chr7[,n], start=humanCD4T_probeAnno_ex$chr7, 
			end = humanCD4T_probeAnno_ex$chr7+200, chromosome="chr7", genome=gen, name=n, 
			type="h", col=faccols[n])
}

myViterbiDirs = list(F=c("F1", "F2"), U=c("U1", "U2"), R=c("R1", "R2"))
myViterbiPanels = list()
cols = rainbow(4)
cols = cols[c(1:2,1:2,3:4)]

for(dir in c("F", "U", "R")) {
	myRle = Rle(humanCD4T_viterbi_collapsed$chr7)
	currItems = which(myRle@values %in% myViterbiDirs[[dir]])
	
	start = humanCD4T_probeAnno_ex$chr7[start(myRle)][currItems]
	width = myRle@lengths[currItems]
	ids = myRle@values[currItems]
	values = myRle@values[currItems]
	currGRange = GRanges(seqnames=rep("chr7", length(currItems)),ranges=IRanges(start=start, 
					width=width*200, names=values[currItems]))
	
	myViterbiPanels[[dir]] = AnnotationTrack(range=currGRange, genome="hg18", chromosome="chr7", 
			name=paste("Viterbi\n", "(", dir, ")", sep=""), id=ids[order(start)],  
			shape="box",fill=cols[values[order(start)]], col="black", stacking="dense")
}

flagpos = humanCD4T_probeAnno_ex$chr7[range(which(humanCD4T_flags_ex$chr7 == "R"))]
flagpanel = list(AnnotationTrack(start=flagpos[1], end=flagpos[2], feature="flags",
                 id="flags-1", strand="-", chromosome="chr7", genome="hg18",
                 stacking="squish", name="flags", fill="coral", col="black", shape="arrow"))


sizes = rep(1,20)
sizes[16] = 2
sizes[17:20] = 0.7
sizes[1] = 0.5
plotTracks(c(list(humanCD4T_ideogramChr7), list(gtrack), dlist, list(humanCD4T_ucscGenes), 
           flagpanel, myViterbiPanels), from=134600000, to=135350000, sizes=sizes,  
           showFeatureId=TRUE, featureAnnotation="id", fontcolor.feature="black",  
		   cex.feature=0.7, background.title="darkgrey")
dev.off()
@

\section{Initialization of (bd)HMMs}
The EM algorithm needs an initial estimate of the model parameters. This
of crucial importance, since the EM algorithm does not find the global maximum
of the likelihood, but may converge to a local optimum. In the following we want
to give a short example for initialization of (bdHMMs) applied to the yeast data
set of this vignette. In case of continuous data, k-means clustering is an easy
and practical way to define initial estimates for the means of multivariate
gaussian distributions. This partitions the observations into k pre-defined
clusters in which each observation belongs to the cluster with the nearest mean by
minimizing a cost function which is in our case based on euclidian distance. \\
K-means clustering is available in R through the \Rfunction{kmeans()} function.
We summarize our data into a matrix and create two non-strand-specific
expression tracks, where one track contains the maximum value of expression and
the other the minumum value of expresssion at each position. This enables
clustering the data without partinioning it by the strand-specificity of
expression: 


<<kmeans, echo=TRUE, eval=TRUE>>=
nStates = 7
myMat = do.call("rbind", yeastTF_databychrom_ex)
myMat = myMat[apply(myMat, 1, function(x) all(! is.na(x))),]
myMat[, c("YPDexprW", "YPDexprC")] = t(apply(myMat[, c("YPDexprW", "YPDexprC")], 1,
                                             sort, decreasing=TRUE))
km = kmeans(myMat, centers=nStates, iter.max=1000, nstart=100)$centers
km[order(km[,"YPDexprW"], decreasing=TRUE),]
@

Based on the expression value, we can decide a priori which states
are directed or undirected, i.e. clusters with high (max) expression would be
directed and clusters with low (max) expression would be undirected.\\
The cluster means are then used as initial estimates for the means of the
multivariate gaussian emissions. The initial covariances can be set to the
covariance of the whole data and transitions and initial state probabilities may
be initialized uniform. This should give the EM algorithm a good estimate of the
state means and provide enough flexibitlity (through the broad covariance and
uniform probabilites) to find good parameter estimates.\\
Please note that this is just an example and that there are many more ways to
properly initialize an HMM. Another way is for instance to use multiple runs of
random initialization and use the model with the highest likelihood. Moreover, the initialization procedure of course also depends on the type of data, i.e. a continuous model should be initialized
differently than a discrete model.

\section{Concluding Remarks}
This vignette was generated using the following package versions:

<<sessInfo, results="asis", echo=FALSE>>=
toLatex(sessionInfo())
@

\bibliography{refs}

\end{document}


 
