# Supplementary material for: Annotation of genomics data using bidirectional hidden Markov models unveils variations in Pol II transcription cycle
Source: Mol Syst Biol. 2014 Dec 20;10(12):768. doi: 10.15252/msb.20145654 (PMC4300491; doi:10.15252/msb.20145654)
Supplement: Supplementary file 2 [file msb0010-0768-sd2.zip › Stan Software package/STAN/man/HMM.Rd]

% Generated by roxygen2 (4.0.1): do not edit by hand
\name{HMM}
\alias{HMM}
\title{Create a HMM object}
\usage{
HMM(initProb = numeric(), transMat = matrix(numeric(), ncol = 1, nrow = 1),
  emission, nStates = numeric(), status = character())
}
\arguments{
\item{initProb}{Initial state probabilities.}

\item{transMat}{Transition probabilities}

\item{emission}{Emission parameters as an HMMEmission object.}

\item{nStates}{Number of states.}

\item{status}{of the HMM. On of c('initial', 'EM').}
}
\description{
This function creates a HMM object.
}
\examples{
nStates = 5
means = list(4,11,4,11,-1)
Sigma = lapply(list(4,4,4,4,4), as.matrix)
transMat = matrix(1/nStates, nrow=nStates, ncol=nStates)
initProb = rep(1/nStates, nStates)
HMM(initProb=initProb, transMat=transMat, emission=HMMEmission(type='Gaussian', parameters=list(mean=means, cov=Sigma), nStates=length(means)), nStates=nStates, status='initial')
}
\seealso{
\code{\linkS4class{HMMEmission}}
}
