# Supplementary material for: Annotation of genomics data using bidirectional hidden Markov models unveils variations in Pol II transcription cycle
Source: Mol Syst Biol. 2014 Dec 20;10(12):768. doi: 10.15252/msb.20145654 (PMC4300491; doi:10.15252/msb.20145654)
Supplement: Supplementary file 2 [file msb0010-0768-sd2.zip › Stan Software package/STAN/man/yeastTF_initCovs.Rd]

% Generated by roxygen2 (4.0.1): do not edit by hand
\docType{data}
\name{yeastTF_initCovs}
\alias{yeastTF_initCovs}
\title{Pre-computed initial estimates of the covairances for yeast TF example}
\description{
Pre-computed initial estimates of the covairances for yeast TF example
}
\author{
Benedikt Zacher, Julien Gagneur, Achim Tresch
}
\keyword{data}
