# Supplementary material for: Annotation of genomics data using bidirectional hidden Markov models unveils variations in Pol II transcription cycle
Source: Mol Syst Biol. 2014 Dec 20;10(12):768. doi: 10.15252/msb.20145654 (PMC4300491; doi:10.15252/msb.20145654)
Supplement: Supplementary file 2 [file msb0010-0768-sd2.zip › Stan Software package/STAN/NAMESPACE]

export(HMM)
export(HMMEmission)
export(bdHMM)
export(getViterbi)
export(fitHMM)
export(getPosterior)
exportClasses(HMM)
exportClasses(HMMEmission)
exportClasses(bdHMM)
useDynLib(STAN)
import(Rsolnp)
import(methods)
