# Supplementary material for: Annotation of genomics data using bidirectional hidden Markov models unveils variations in Pol II transcription cycle
Source: Mol Syst Biol. 2014 Dec 20;10(12):768. doi: 10.15252/msb.20145654 (PMC4300491; doi:10.15252/msb.20145654)
Supplement: Supplementary file 2 [file msb0010-0768-sd2.zip › Stan Software package/STAN/R/logdiwish.R]

#' Internal function which calculates log density of the Inverse-Wishart distribution.
#' 
#' @keywords internal
#' @noRd

logdiwish = function(W, v, S) {
    nRows = nrow(S)
    myGamma = 1
    for (i in 1:nRows) {
        myGamma <- myGamma * gamma((v + 1 - i)/2)
    }
    denom = log(myGamma * 2^(v * nRows/2) * pi^((nRows * (nRows - 1)/4)))
    detS = det(S)
    detW = det(W)
    matProd = S %*% solve(W)
    myTrace = sum(matProd[row(matProd) == col(matProd)])
    numer = log(detS) * (v/2) + log(detW) * (-(v + nRows + 1)/2) + (-1/2 * myTrace)
    return(numer - denom)
} 
