# Supplementary material for: Annotation of genomics data using bidirectional hidden Markov models unveils variations in Pol II transcription cycle
Source: Mol Syst Biol. 2014 Dec 20;10(12):768. doi: 10.15252/msb.20145654 (PMC4300491; doi:10.15252/msb.20145654)
Supplement: Supplementary file 2 [file msb0010-0768-sd2.zip › Stan Software package/STAN/src/Bernoulli.h]

#ifndef BERNOULLI_HEADER
#define BERNOULLI_HEADER

#include "EmissionFunction.h"
#include "ParamContainerEmissions.h"
#include "DebugConstants.h"
#include "RAccessUtils.h"
#include <list>
using namespace std;

class Bernoulli : public EmissionFunction
{
protected:
    double* updateNumeratorP;
    double* updateDenominatorP;
    double* updateNumeratorMU;
    double* updateDenominatorMU;
    double*** gammaAux;
    double** updateNumeratorSIGMA;
    double** updateDenominatorSIGMA;

public:
    Bernoulli(ParamContainerEmissions *emissionParams);
    Bernoulli() {}
    ~Bernoulli();
    double calcEmissionProbability(double *obs, int isNaN);
    double getP();
    virtual void updateAuxiliaries(double*** observations, double** gamma, double* Pk, int* T, int n, int i, int** isNaN);
    virtual void updateAuxiliariesCoupled(double*** observations, double** gamma, double* Pk, int* T, int n, int i, int statecouple, int** isNaN);
    virtual void updateAuxiliariesCoupledRevop(double*** observations, double** gamma, double* Pk, int* T, int n, int i, int statecouple, int* state2flag, int* revop, int** isNaN);
    virtual void updateCoupledRevop(double ***observations, double* Pk, int statecouple, int* state2flag, int* revop, double** revGammaAux, int** isNaN, SEXP emissionPrior, int currN);
    virtual void update(double ***observations, double* Pk, int** isNaN, SEXP emissionPrior, int currN);
    double Prior(SEXP hyperparams);
private:
    int IndicatorFct(int val);
};
#endif
