# Supplementary material for: Annotation of genomics data using bidirectional hidden Markov models unveils variations in Pol II transcription cycle
Source: Mol Syst Biol. 2014 Dec 20;10(12):768. doi: 10.15252/msb.20145654 (PMC4300491; doi:10.15252/msb.20145654)
Supplement: Supplementary file 2 [file msb0010-0768-sd2.zip › Stan Software package/STAN/src/BernoulliFactory.h]

#ifndef BERNOULLIFACTORY_HEADER
#define BERNOULLIFACTORY_HEADER

#include "EmissionFactory.h"
#include "Bernoulli.h"
#include "ParamContainerEmissions.h"
#include "DebugConstants.h"

class BernoulliFactory : public EmissionFactory
{
public:
    EmissionFunction* createEmissionFunction(ParamContainerEmissions *emissionParams, int parallel)
    {
        if(DEBUG_MEMORY)
        {
            printf("factory->create():");
        }
        if(parallel == 0)
        {
            return new Bernoulli(emissionParams);
        }
        else if(parallel == 1)
        {
            return new Bernoulli(emissionParams);
        }
    }
    BernoulliFactory() {}
    ~BernoulliFactory() { }
};
#endif
