# Supplementary material for: Annotation of genomics data using bidirectional hidden Markov models unveils variations in Pol II transcription cycle
Source: Mol Syst Biol. 2014 Dec 20;10(12):768. doi: 10.15252/msb.20145654 (PMC4300491; doi:10.15252/msb.20145654)
Supplement: Supplementary file 2 [file msb0010-0768-sd2.zip › Stan Software package/STAN/src/DebugConstants.h]

#ifndef DEBUGCONSTANTS_HEADER
#define DEBUGCONSTANTS_HEADER

#define DEBUG_MEMORY 0
#define DEBUG 0
#endif
