# Supplementary material for: Annotation of genomics data using bidirectional hidden Markov models unveils variations in Pol II transcription cycle
Source: Mol Syst Biol. 2014 Dec 20;10(12):768. doi: 10.15252/msb.20145654 (PMC4300491; doi:10.15252/msb.20145654)
Supplement: Supplementary file 2 [file msb0010-0768-sd2.zip › Stan Software package/STAN/src/EmissionFactory.cpp]

#include "EmissionFactory.h"
#include "MultivariateGaussianFactory.h"
#include "BernoulliFactory.h"
#include "JointlyIndependentFactory.h"
#include "ParamContainerEmissions.h"
#include <list>
using namespace std;

EmissionFactory* createEmissionFactory(int whichone)
{
    if (DEBUG_MEMORY)
    {
        printf("new->EmissionFactory;\n");
    }
    if (MULTIVARIATEGAUSSIAN == whichone)
    {
        return new MultivariateGaussianFactory();
    }
    if (BERNOULLI == whichone)
    {
        return new BernoulliFactory();
    }
    else
    {
        return new JointlyIndependentFactory();
    }
}
