# Supplementary material for: Annotation of genomics data using bidirectional hidden Markov models unveils variations in Pol II transcription cycle
Source: Mol Syst Biol. 2014 Dec 20;10(12):768. doi: 10.15252/msb.20145654 (PMC4300491; doi:10.15252/msb.20145654)
Supplement: Supplementary file 2 [file msb0010-0768-sd2.zip › Stan Software package/STAN/src/EmissionFactory.h]

#ifndef EMISSIONFACTORY_HEADER
#define EMISSIONFACTORY_HEADER

#include "EmissionFunction.h"
#include <cmath>
#include "DebugConstants.h"
#include <list>
using namespace std;

class EmissionFactory
{
public:
// create single Emission function
    virtual EmissionFunction* createEmissionFunction(ParamContainerEmissions *emissionParams, int parallel) = 0;
// create set of Emission functions
    virtual EmissionFunction* createEmissionFunctionMixed(list<EmissionFunction*> efb, ParamContainerEmissions *emissionParams) {};
    ~EmissionFactory()
    {
        if(DEBUG_MEMORY)
        {
            printf("delete->EmissionFactory;\n");
        }
    }
};

EmissionFactory* createEmissionFactory(int whichone);
#endif
