# Supplementary material for: Annotation of genomics data using bidirectional hidden Markov models unveils variations in Pol II transcription cycle
Source: Mol Syst Biol. 2014 Dec 20;10(12):768. doi: 10.15252/msb.20145654 (PMC4300491; doi:10.15252/msb.20145654)
Supplement: Supplementary file 2 [file msb0010-0768-sd2.zip › Stan Software package/STAN/src/EmissionFunction.cpp]

#include "EmissionFunction.h"

EmissionFunction** allocateEmissionFunctionVector(int d)
{
    EmissionFunction **vector = (EmissionFunction**)malloc(sizeof(EmissionFunction*)*d);
    if(vector == NULL)
    {
        error("Not enough memory!\n");
    }
    return vector;
}


ParamContainerEmissions* EmissionFunction::getParameter()
{
    return this->emissionParams;
}


std::list<EmissionFunction*>  EmissionFunction::getEmissionFunctionList()
{
    return this->ContainerList;
}
