# Supplementary material for: Annotation of genomics data using bidirectional hidden Markov models unveils variations in Pol II transcription cycle
Source: Mol Syst Biol. 2014 Dec 20;10(12):768. doi: 10.15252/msb.20145654 (PMC4300491; doi:10.15252/msb.20145654)
Supplement: Supplementary file 2 [file msb0010-0768-sd2.zip › Stan Software package/STAN/src/EmissionFunction.h]

#ifndef EMISSIONFUNCTION_HEADER
#define EMISSIONFUNCTION_HEADER

#include "ParamContainerEmissions.h"

#include <cmath>
#include "math.h"
#include <list>
using namespace std;

class ParamContainerEmissions;

class EmissionFunction
{
protected:
    ParamContainerEmissions *emissionParams;
    std::list<EmissionFunction*> ContainerList;
public:
    virtual double calcEmissionProbability(double *obs, int isna) = 0;
    virtual double Prior(SEXP hyperparameters) = 0;

    virtual void updateAuxiliariesCoupled(double*** observations, double** gamma, double* Pk, int* T, int n, int i, int statecouple, int** isNaN) = 0;
    virtual void updateAuxiliaries(double*** observations, double** gamma, double* Pk, int* T, int n, int , int** isNaNi) = 0;
    virtual void update(double ***observations, double* Pk, int** isNaN, SEXP emissionPrior, int currN) = 0;
    virtual ParamContainerEmissions* getParameter();
    virtual void updateCoupledRevop(double ***observations, double* Pk, int statecouple, int* state2flag, int* revop, double** revGammaAux, int** isNaN, SEXP emissionPrior, int currN) = 0;
    virtual void updateAuxiliariesCoupledRevop(double*** observations, double** gamma, double* Pk, int* T, int n, int i, int statecouple, int* state2flag, int* revop, int** isNaN) = 0;
    std::list<EmissionFunction*> getEmissionFunctionList();
//  virtual void updateParameters() = 0;
    virtual ~EmissionFunction()               //printf("delete->EmissionFunction;\n");
    {
    }
};

EmissionFunction** allocateEmissionFunctionVector(int d);
#endif
