# Supplementary material for: Annotation of genomics data using bidirectional hidden Markov models unveils variations in Pol II transcription cycle
Source: Mol Syst Biol. 2014 Dec 20;10(12):768. doi: 10.15252/msb.20145654 (PMC4300491; doi:10.15252/msb.20145654)
Supplement: Supplementary file 2 [file msb0010-0768-sd2.zip › Stan Software package/STAN/src/InitialProbability.h]

#ifndef INITPROB_HEADER
#define INITPROB_HEADER

#include <stdio.h>
#include <stdlib.h>
#include "DebugConstants.h"
#include <R.h>
#include <Rdefines.h>
#include "RAccessUtils.h"

using namespace std;

class InitialProbability
{
protected:
    int K;
    double* updateNumeratorPI;
    double* pi;
    
public:

    InitialProbability(double *pi, int K);
    virtual ~InitialProbability();

    double* getInitialProb();
    void updateSample(double** gamma, int i);
    void updateSampleCoupled(double** gamma, int i, int* couples, SEXP bidirOptimParams, int* T, int currN);
    void update(int nsample, SEXP bidirOptimParams, int* T);
    int getK();
    void finalize();
};
#endif
