# Supplementary material for: Annotation of genomics data using bidirectional hidden Markov models unveils variations in Pol II transcription cycle
Source: Mol Syst Biol. 2014 Dec 20;10(12):768. doi: 10.15252/msb.20145654 (PMC4300491; doi:10.15252/msb.20145654)
Supplement: Supplementary file 2 [file msb0010-0768-sd2.zip › Stan Software package/STAN/src/MultivariateGaussianFactory.h]

#ifndef MULTGAUSSFACTORY_HEADER
#define MULTGAUSSFACTORY_HEADER

#include "EmissionFactory.h"
#include "MultivariateGaussian.h"
#include "ParamContainerEmissions.h"
#include "DebugConstants.h"

class MultivariateGaussianFactory : public EmissionFactory
{
public:
    EmissionFunction* createEmissionFunction(ParamContainerEmissions *emissionParams, int parallel)
    {
        if(DEBUG_MEMORY)
        {
            printf("factory->create():");
        }
        if(parallel == 0)
        {
            return new MultivariateGaussian(emissionParams);
        }
    }
    MultivariateGaussianFactory() {}
    ~MultivariateGaussianFactory() { }
};
#endif
