# Supplementary material for: Annotation of genomics data using bidirectional hidden Markov models unveils variations in Pol II transcription cycle
Source: Mol Syst Biol. 2014 Dec 20;10(12):768. doi: 10.15252/msb.20145654 (PMC4300491; doi:10.15252/msb.20145654)
Supplement: Supplementary file 2 [file msb0010-0768-sd2.zip › Stan Software package/STAN/src/RAccessUtils.cpp]

#include "RAccessUtils.h"

SEXP getListElement(SEXP list, const char *str)
{
    SEXP elmt = R_NilValue, names = getAttrib(list, R_NamesSymbol);
    int i;
    for ( i = 0; i < length(list); i++ )
        if ( strcmp(CHAR(STRING_ELT(names, i)), str) == 0 )
        {
            elmt = VECTOR_ELT(list, i);
            break;
        }

    if ( elmt == R_NilValue )
        error("%s missing from list", str);

    return elmt;
}
