# Supplementary material for: Annotation of genomics data using bidirectional hidden Markov models unveils variations in Pol II transcription cycle
Source: Mol Syst Biol. 2014 Dec 20;10(12):768. doi: 10.15252/msb.20145654 (PMC4300491; doi:10.15252/msb.20145654)
Supplement: Supplementary file 2 [file msb0010-0768-sd2.zip › Stan Software package/STAN/src/RAccessUtils.h]

#ifndef RACCESS_HEADER
#define RACCESS_HEADER

#include <R.h>
#include <Rdefines.h>
#include <time.h>
#include <stdio.h>
#include <stdlib.h>
#include <Rmath.h>
#include <R_ext/Lapack.h>
#include <R_ext/Error.h>
#include "MemoryAllocation.h"
#include "ParamContainerEmissions.h"
#include <Rembedded.h>

SEXP getListElement(SEXP list, const char *str);
#endif
