# Supplementary material for: Annotation of genomics data using bidirectional hidden Markov models unveils variations in Pol II transcription cycle
Source: Mol Syst Biol. 2014 Dec 20;10(12):768. doi: 10.15252/msb.20145654 (PMC4300491; doi:10.15252/msb.20145654)
Supplement: Supplementary file 2 [file msb0010-0768-sd2.zip › Stan Software package/STAN/src/TransitionMatrix.h]

#ifndef TRANSMAT_HEADER
#define TRANSMAT_HEADER

#include <stdio.h>
#include <stdlib.h>
#include "DebugConstants.h"
#include <R.h>
#include <Rdefines.h>
#include "RAccessUtils.h"

using namespace std;

class TransitionMatrix
{
protected:

    int K;
    double** A;
    double** updateNumerator;
    double** updateDenominator;

public:

    TransitionMatrix(double **A, int K);

    /**
     * Destructor for HMM. Sets previously allocated memory of all class attributes free.
     *
     */
    virtual ~TransitionMatrix();

    double** getTransMat();
    int getK();
    void update(double effective_zero);
    void update(int* couples, double effective_zero);
    void update(SEXP bidirOptimParams);
    void updateAuxiliaries(double** gamma, double*** xsi,  double* Pk, int* T, int n, int** isNaN, int ncores, double effective_zero, int verbose);
    void updateAuxiliaries(double** gamma, double*** xsi,  double* Pk, int* T, int n, int* couples, SEXP bidirOptimParams, int** isNaN, int ncores, double effective_zero, int verbose);
    void finalize();
    SEXP callRsolnp(SEXP pars);
};
#endif
