# Supplementary material for: Annotation of genomics data using bidirectional hidden Markov models unveils variations in Pol II transcription cycle
Source: Mol Syst Biol. 2014 Dec 20;10(12):768. doi: 10.15252/msb.20145654 (PMC4300491; doi:10.15252/msb.20145654)
Supplement: Supplementary file 2 [file msb0010-0768-sd2.zip › Stan Software package/STAN/vignettes/refs.bib]

% 21441907 
@Article{zacher2014,
   Author="Zacher, B.  and Lidschreiber, M.  and Cramer, P.  and Gagneur, J.  and Tresch, A.",
   Title="{Annotation of directed genomic states unveils variations in the Pol II transcription cycle}",
   Journal="submitted",
   Year="2014",
 }


% 22373907 
@Article{ernst2012_chromHMM,
   Author="Ernst, J.  and Kellis, M. ",
   Title="{{C}hrom{H}{M}{M}: automating chromatin-state discovery and characterization}",
   Journal="Nat. Methods",
   Year="2012",
   Volume="9",
   Number="3",
   Pages="215--216",
   Month="Mar"
}


% 20657582 
@Article{ernst2010,
   Author="Ernst, J.  and Kellis, M. ",
   Title="{{D}iscovery and characterization of chromatin states for systematic annotation of the human genome}",
   Journal="Nat. Biotechnol.",
   Year="2010",
   Volume="28",
   Number="8",
   Pages="817--825",
   Month="Aug"
}

% 21441907 
@Article{ernst2011_ENCODE,
   Author="Ernst, J.  and Kheradpour, P.  and Mikkelsen, T. S.  and Shoresh, N.  and Ward, L. D.  and Epstein, C. B.  and Zhang, X.  and Wang, L.  and Issner, R.  and Coyne, M.  and Ku, M.  and Durham, T.  and Kellis, M.  and Bernstein, B. E. ",
   Title="{{M}apping and analysis of chromatin state dynamics in nine human cell types}",
   Journal="Nature",
   Year="2011",
   Volume="473",
   Number="7345",
   Pages="43--49",
   Month="May"
}


@ARTICLE{Dempster77,
    author = {A. P. Dempster and N. M. Laird and D. B. Rubin},
    title = {Maximum likelihood from incomplete data via the EM algorithm},
    journal = {JOURNAL OF THE ROYAL STATISTICAL SOCIETY, SERIES B},
    year = {1977},
    volume = {39},
    number = {1},
    pages = {1--38}
}


@article{baum1970,
    author = {Baum, Leonard E. and Petrie, Ted and Soules, George and Weiss, Norman},
    journal = {The Annals of Mathematical Statistics},
    number = {1},
    pages = {164--171},
    publisher = {Institute of Mathematical Statistics},
    title = {{A Maximization Technique Occurring in the Statistical Analysis of Probabilistic Functions of Markov Chains}},
    volume = {41},
    year = {1970}
}


@Article{gencode,
   Author="Harrow, J.  and Frankish, A.  and Gonzalez, J. M.  and Tapanari, E.  and Diekhans, M.  and Kokocinski, F.  and Aken, B. L.  and Barrell, D.  and Zadissa, A.  and Searle, S.  and Barnes, I.  and Bignell, A.  and Boychenko, V.  and Hunt, T.  and Kay, M.  and Mukherjee, G.  and Rajan, J.  and Despacio-Reyes, G.  and Saunders, G.  and Steward, C.  and Harte, R.  and Lin, M.  and Howald, C.  and Tanzer, A.  and Derrien, T.  and Chrast, J.  and Walters, N.  and Balasubramanian, S.  and Pei, B.  and Tress, M.  and Rodriguez, J. M.  and Ezkurdia, I.  and van Baren, J.  and Brent, M.  and Haussler, D.  and Kellis, M.  and Valencia, A.  and Reymond, A.  and Gerstein, M.  and Guigo, R.  and Hubbard, T. J. ",
   Title="{{G}{E}{N}{C}{O}{D}{E}: the reference human genome annotation for {T}he {E}{N}{C}{O}{D}{E} {P}roject}",
   Journal="Genome Res.",
   Year="2012",
   Volume="22",
   Number="9",
   Pages="1760--1774",
   Month="Sep"
}
